# Supplementary material for: Comparison of Cell Arrays and Multi-Well Plates in Microscopy-Based Screening
Source: High Throughput. 2018 May 15;7(2):13. doi: 10.3390/ht7020013 (PMC6023461; doi:10.3390/ht7020013)
Supplement: Supplementary file 1 [file high-throughput-07-00013-s001.zip]

Archive with 6 entries (6 files):
- Table 1S_nuclei phenotypes on arrays.xlsx
- Table 2S_sum nuclei phenotypes on 384-well plates.xlsx
- Table 3S_spindle phenotypes on 384-well plates.xlsx
- Table 4S_cytokinesis phenotypes on 384-well platesB.xlsx
- Table 5S_EGF assay on arrays.xlsx
- Table 6S_EGF assay on 96 well plates.xlsx
