# Supplementary material for: Comparison of Cell Arrays and Multi-Well Plates in Microscopy-Based Screening
Source: High Throughput. 2018 May 15;7(2):13. doi: 10.3390/ht7020013 (PMC6023461; doi:10.3390/ht7020013)
Supplement: Supplementary file 1 [file high-throughput-07-00013-s001.zip › Table 2S_sum nuclei phenotypes on 384-well plates.xlsx]

## Sheet: default
Table 2S. Summary of nuclei phenotypes on 384-well plates. Wells with the appropriate siRNAs are numbered in the column A
and their distribution on the plate is depicted in the picture nearby. Total number of the recorded cells/per well is
indicated in the E column and the numbers of cells with either spindle or cytokinesis phenotypes are shown in the
columns C and D, respectively. The data of all three replicas are shown.
	Replica I
		Number of cells	Number of cells		Percents of cells	Percents of cells
Well	Gene	showing spindle	showing cytokinesis	Number of cells/	with spindle	with cytokinesis
		phenotype	phenotype	well	phenotype	phenotype
B2	NC	265	173	2837	9.34085	6.09799
C2	Incenp	304	625	1515	20.066	41.2541			A	B	C	D	E	F	G	H
D2	PLK1	715	70	972	73.5597	7.20165		1
E2	Incenp	179	503	732	24.4536	68.7158		2		NC	Incenp	Plk	Incenp		NC
G2	NC	247	183	2787	8.86258	6.5662		3		Plk	Kif11	NC	Kif11	Plk	Kif11
B3	PLK1	810	78	1084	74.7232	7.19557		4			Incenp	Plk		NC
C3	Kif11	665	97	1197	55.5556	8.10359		5		Kif11	Plk	Kif11	Incenp	Kif11	Incenp
D3	NC	177	172	2158	8.20204	7.97034		6		Incenp	NC	PLK		NC
E3	Kif11	603	111	1005	60	11.0448		7
F3	PLK1	856	78	1188	72.0539	6.56566
G3	Kif11	747	129	1599	46.7167	8.06754
C4	Incenp	259	629	1558	16.6239	40.3723
D4	PLK1	680	68	941	72.2635	7.22635
F4	NC	224	165	2548	8.79121	6.47567
B5	Kif11	821	117	1480	55.473	7.90541
C5	Plk	739	79	1031	71.678	7.66246
D5	Kif11	731	132	1452	50.3444	9.09091
E5	Incenp	194	664	1055	18.3886	62.9384
F5	Kif11	709	135	1594	44.4793	8.46926
G5	Incenp	310	765	2066	15.0048	37.0281
B6	Incenp	286	666	2074	13.7898	32.1119
C6	NC	203	165	2695	7.53247	6.12245
D6	PLK1	767	84	1170	65.5556	7.17949
F6	NC	206	150	2861	7.20028	5.24292
	Replica II
		Number of cells	Number of cells		Percents of cells	Percents of cells
Well	Gene	showing spindle	showing cytokinesis	Number of cells/	with spindle	with cytokinesis
		phenotype	phenotype	well	phenotype	phenotype
B2	NC	186	98	1816	10.2423	5.39648
C2	Incenp	334	390	1648	20.267	23.665
D2	PLK1	848	165	1214	69.8517	13.5914
E2	Incenp	376	487	2151	17.4802	22.6406
G2	NC	179	118	2379	7.52417	4.96007
B3	PLK1	970	153	1520	63.8158	10.0658
C3	Kif11	957	106	1798	53.2258	5.89544
D3	NC	223	106	2516	8.86328	4.21304
E3	Kif11	868	81	1602	54.1823	5.05618
F3	PLK1	824	104	1322	62.3298	7.86687
G3	Kif11	1092	100	2064	52.907	4.84496
C4	Incenp	377	435	2069	18.2214	21.0246
D4	PLK1	1013	150	1615	62.7245	9.28793
F4	NC	224	135	2752	8.13953	4.90552
B5	Kif11	958	110	1802	53.1632	6.10433
C5	PLK1	1070	119	2003	53.4199	5.94109
D5	Kif11	1101	181	1639	67.1751	11.0433
E5	Incenp	367	423	2037	18.0167	20.7658
F5	Kif11	1071	113	2012	53.2306	5.6163
G5	Incenp	333	407	2309	14.4218	17.6267
B6	Incenp	326	433	1777	18.3455	24.3669
C6	NC	239	126	2842	8.40957	4.4335
D6	PLK1	537	156	1541	34.8475	10.1233
F6	NC	212	125	2594	8.17271	4.81881
	Replica III
		Number of cells	Number of cells		Percents of cells	Percents of cells
Well	Gene	showing spindle	showing cytokinesis	Number of cells/	with spindle	with cytokinesis
		phenotype	phenotype	well	phenotype	phenotype
B2	NC	134	147	919	14.5811	15.9956
C2	Incenp	225	344	1206	18.6567	28.524
D2	PLK1	650	169	1085	59.9078	15.576
E2	Incenp	202	349	920	21.9565	37.9348
G2	NC	145	144	1025	14.1463	14.0488
B3	PLK1	861	198	1306	65.9265	15.1608
C3	Kif11	562	66	1008	55.754	6.54762
D3	NC	124	147	1037	11.9576	14.1755
E3	Kif11	707	110	1338	52.8401	8.22123
F3	PLK1	810	154	1063	76.1994	14.4873
G3	Kif11	643	132	998	64.4289	13.2265
C4	Incenp	154	342	544	28.3088	62.8676
D4	PLK1	955	193	1228	77.7687	15.7166
F4	NC	150	149	1278	11.7371	11.6588
B5	Kif11	764	108	1313	58.1874	8.22544
C5	PLK1	883	194	1201	73.5221	16.1532
D5	Kif11	863	108	1574	54.8285	6.8615
E5	Incenp	215	375	1171	18.3604	32.0239
F5	Kif11	926	133	1729	53.557	7.69231
G5	Incenp	222	387	1284	17.2897	30.1402
B6	Incenp	242	439	1229	19.6908	35.7201
C6	NC	143	156	1438	9.94437	10.8484
D6	PLK1	914	166	1408	64.9148	11.7898
F6	NC	174	162	1655	10.5136	9.78852
