# Supplementary material for: Comparison of Cell Arrays and Multi-Well Plates in Microscopy-Based Screening
Source: High Throughput. 2018 May 15;7(2):13. doi: 10.3390/ht7020013 (PMC6023461; doi:10.3390/ht7020013)
Supplement: Supplementary file 1 [file high-throughput-07-00013-s001.zip › Table 3S_spindle phenotypes on 384-well plates.xlsx]

## Sheet: replica I
Table 3S. Cell with the spindle phenotype on 384-well plates. The data are shown on a level
of individual images/ per well (e.g., rows 10-18 show data collected by 9 images
taken in well B2). All three replicas are shown in the separate sheets.
		Number of cells	Number of cells/	Percents of cells	Image position
siRNA	Well	showing spindle	image	with spindle	in well
		phenotype/image		phenotype/ image
NC	B2	35	371	9.43396	00001
NC	B2	42	702	5.98291	00002
NC	B2	48	530	9.0566	00003
NC	B2	15	184	8.15217	00004
NC	B2	11	248	4.43548	00005
NC	B2	24	204	11.7647	00006
NC	B2	29	157	18.4713	00007
NC	B2	24	231	10.3896	00008
NC	B2	37	210	17.619	00009
Incenp	C2	42	253	16.6008	00001
Incenp	C2	34	186	18.2796	00002
Incenp	C2	21	174	12.069	00003
Incenp	C2	19	120	15.8333	00004
Incenp	C2	25	187	13.369	00005
Incenp	C2	44	125	35.2	00006
Incenp	C2	41	149	27.5168	00007
Incenp	C2	42	167	25.1497	00008
Incenp	C2	36	154	23.3766	00009
Plk1	D2	159	198	80.303	00001
Plk1	D2	39	64	60.9375	00002
Plk1	D2	46	73	63.0137	00003
Plk1	D2	20	36	55.5556	00004
Plk1	D2	48	64	75	00005
Plk1	D2	156	177	88.1356	00006
Plk1	D2	115	163	70.5521	00007
Plk1	D2	68	92	73.913	00008
Plk1	D2	64	105	60.9524	00009
Incenp	E2	28	117	23.9316	00001
Incenp	E2	17	89	19.1011	00002
Incenp	E2	31	87	35.6322	00003
Incenp	E2	11	47	23.4043	00004
Incenp	E2	3	64	4.6875	00005
Incenp	E2	20	77	25.974	00006
Incenp	E2	24	90	26.6667	00007
Incenp	E2	20	77	25.974	00008
Incenp	E2	25	84	29.7619	00009
NC	G2	36	360	10	00001
NC	G2	35	382	9.1623	00002
NC	G2	20	298	6.71141	00003
NC	G2	19	229	8.29694	00004
NC	G2	13	247	5.26316	00005
NC	G2	36	380	9.47368	00006
NC	G2	31	278	11.1511	00007
NC	G2	22	318	6.91824	00008
NC	G2	35	295	11.8644	00009
Plk1	B3	123	154	79.8701	00001
Plk1	B3	71	97	73.1959	00002
Plk1	B3	59	79	74.6835	00003
Plk1	B3	86	109	78.8991	00004
Plk1	B3	68	95	71.5789	00005
Plk1	B3	123	161	76.3975	00006
Plk1	B3	106	141	75.1773	00007
Plk1	B3	80	116	68.9655	00008
Plk1	B3	94	132	71.2121	00009
Kif11	C3	114	200	57	00001
Kif11	C3	67	134	50	00002
Kif11	C3	58	122	47.541	00003
Kif11	C3	36	82	43.9024	00004
Kif11	C3	30	39	76.9231	00005
Kif11	C3	92	132	69.697	00006
Kif11	C3	107	171	62.5731	00007
Kif11	C3	88	162	54.321	00008
Kif11	C3	73	155	47.0968	00009
NC	D3	25	311	8.03859	00001
NC	D3	15	274	5.47445	00002
NC	D3	26	223	11.6592	00003
NC	D3	14	163	8.58896	00004
NC	D3	13	191	6.80628	00005
NC	D3	11	275	4	00006
NC	D3	32	259	12.3552	00007
NC	D3	18	255	7.05882	00008
NC	D3	23	207	11.1111	00009
Kif11	E3	113	167	67.6647	00001
Kif11	E3	54	103	52.4272	00002
Kif11	E3	32	63	50.7937	00003
Kif11	E3	32	57	56.1404	00004
Kif11	E3	45	94	47.8723	00005
Kif11	E3	100	165	60.6061	00006
Kif11	E3	93	138	67.3913	00007
Kif11	E3	66	112	58.9286	00008
Kif11	E3	68	106	64.1509	00009
Plk1	F3	138	178	77.5281	00001
Plk1	F3	58	89	65.1685	00002
Plk1	F3	46	74	62.1622	00003
Plk1	F3	34	45	75.5556	00004
Plk1	F3	72	136	52.9412	00005
Plk1	F3	135	179	75.419	00006
Plk1	F3	127	169	75.1479	00007
Plk1	F3	97	133	72.9323	00008
Plk1	F3	149	185	80.5405	00009
Kif11	G3	94	187	50.2674	00001
Kif11	G3	80	145	55.1724	00002
Kif11	G3	56	132	42.4242	00003
Kif11	G3	57	143	39.8601	00004
Kif11	G3	80	244	32.7869	00005
Kif11	G3	109	240	45.4167	00006
Kif11	G3	94	178	52.809	00007
Kif11	G3	80	154	51.9481	00008
Kif11	G3	97	176	55.1136	00009
Incenp	C4	34	209	16.2679	00001
Incenp	C4	37	221	16.7421	00002
Incenp	C4	25	141	17.7305	00003
Incenp	C4	16	116	13.7931	00004
Incenp	C4	18	147	12.2449	00005
Incenp	C4	32	201	15.9204	00006
Incenp	C4	42	196	21.4286	00007
Incenp	C4	31	165	18.7879	00008
Incenp	C4	24	162	14.8148	00009
Plk1	D4	105	139	75.5396	00001
Plk1	D4	53	91	58.2418	00002
Plk1	D4	16	36	44.4444	00003
Plk1	D4	15	23	65.2174	00004
Plk1	D4	59	101	58.4158	00005
Plk1	D4	105	137	76.6423	00006
Plk1	D4	111	140	79.2857	00007
Plk1	D4	128	157	81.5287	00008
Plk1	D4	88	117	75.2137	00009
NC	F4	26	301	8.63787	00001
NC	F4	16	338	4.73373	00002
NC	F4	25	241	10.3734	00003
NC	F4	15	204	7.35294	00004
NC	F4	18	282	6.38298	00005
NC	F4	29	359	8.07799	00006
NC	F4	29	256	11.3281	00007
NC	F4	29	292	9.93151	00008
NC	F4	37	275	13.4545	00009
Kif11	B5	117	222	52.7027	00001
Kif11	B5	93	179	51.9553	00002
Kif11	B5	45	89	50.5618	00003
Kif11	B5	47	106	44.3396	00004
Kif11	B5	61	212	28.7736	00005
Kif11	B5	131	244	53.6885	00006
Kif11	B5	108	147	73.4694	00007
Kif11	B5	79	148	53.3784	00008
Kif11	B5	50	105	47.619	00009
Plk1	C5	122	160	76.25	00001
Plk1	C5	55	101	54.4554	00002
Plk1	C5	36	52	69.2308	00003
Plk1	C5	17	30	56.6667	00004
Plk1	C5	81	142	57.0423	00005
Plk1	C5	92	114	80.7018	00006
Plk1	C5	145	178	81.4607	00007
Plk1	C5	108	135	80	00008
Plk1	C5	83	119	69.7479	00009
Kif11	D5	117	222	52.7027	00001
Kif11	D5	93	179	51.9553	00002
Kif11	D5	45	89	50.5618	00003
Kif11	D5	47	106	44.3396	00004
Kif11	D5	61	212	28.7736	00005
Kif11	D5	131	244	53.6885	00006
Kif11	D5	108	147	73.4694	00007
Kif11	D5	79	148	53.3784	00008
Kif11	D5	50	105	47.619	00009
Incenp	E5	28	153	18.3007	00001
Incenp	E5	20	166	12.0482	00002
Incenp	E5	15	99	15.1515	00003
Incenp	E5	14	65	21.5385	00004
Incenp	E5	20	126	15.873	00005
Incenp	E5	22	126	17.4603	00006
Incenp	E5	26	86	30.2326	00007
Incenp	E5	23	116	19.8276	00008
Incenp	E5	26	118	22.0339	00009
Kif11	F5	117	224	52.2321	00001
Kif11	F5	94	184	51.087	00002
Kif11	F5	49	119	41.1765	00003
Kif11	F5	39	146	26.7123	00004
Kif11	F5	40	224	17.8571	00005
Kif11	F5	81	188	43.0851	00006
Kif11	F5	80	138	57.971	00007
Kif11	F5	111	191	58.1152	00008
Kif11	F5	98	180	54.4444	00009
Incenp	G5	46	299	15.3846	00001
Incenp	G5	30	244	12.2951	00002
Incenp	G5	36	226	15.9292	00003
Incenp	G5	22	139	15.8273	00004
Incenp	G5	29	273	10.6227	00005
Incenp	G5	30	215	13.9535	00006
Incenp	G5	48	229	20.9607	00007
Incenp	G5	25	209	11.9617	00008
Incenp	G5	44	232	18.9655	00009
Incenp	B6	31	244	12.7049	00001
Incenp	B6	24	223	10.7623	00002
Incenp	B6	15	162	9.25926	00003
Incenp	B6	30	250	12	00004
Incenp	B6	30	328	9.14634	00005
Incenp	B6	24	237	10.1266	00006
Incenp	B6	41	208	19.7115	00007
Incenp	B6	41	234	17.5214	00008
Incenp	B6	50	188	26.5957	00009
NC	C6	22	410	5.36585	00001
NC	C6	26	333	7.80781	00002
NC	C6	26	254	10.2362	00003
NC	C6	14	207	6.76329	00004
NC	C6	14	235	5.95745	00005
NC	C6	15	298	5.03356	00006
NC	C6	27	268	10.0746	00007
NC	C6	32	363	8.81543	00008
NC	C6	27	327	8.25688	00009
Plk1	D6	117	144	81.25	00001
Plk1	D6	70	116	60.3448	00002
Plk1	D6	43	70	61.4286	00003
Plk1	D6	41	82	50	00004
Plk1	D6	41	162	25.3086	00005
Plk1	D6	110	147	74.8299	00006
Plk1	D6	123	149	82.5503	00007
Plk1	D6	121	153	79.085	00008
Plk1	D6	101	147	68.7075	00009
NC	F6	45	423	10.6383	00001
NC	F6	29	398	7.28643	00002
NC	F6	15	304	4.93421	00003
NC	F6	16	207	7.72947	00004
NC	F6	11	242	4.54545	00005
NC	F6	26	353	7.36544	00006
NC	F6	18	298	6.04027	00007
NC	F6	14	312	4.48718	00008
NC	F6	32	324	9.87654	00009

## Sheet: replica 2
		Number of cells	Number of cells/	Percents of cells	Image position
siRNA	Well	showing spindle	image	with spindle	in well
		phenotype/image		phenotype/ image
NC	B2	38	335	11.3433	00001
NC	B2	21	283	7.42049	00002
NC	B2	12	202	5.94059	00003
NC	B2	21	225	9.33333	00004
NC	B2	26	278	9.35252	00005
NC	B2	27	352	7.67045	00006
NC	B2	19	306	6.20915	00007
NC	B2	19	305	6.22951	00008
NC	B2	29	308	9.41558	00009
Incenp	C2	35	194	18.0412	00001
Incenp	C2	42	191	21.9895	00002
Incenp	C2	30	150	20	00003
Incenp	C2	39	181	21.547	00004
Incenp	C2	26	186	13.9785	00005
Incenp	C2	31	171	18.1287	00006
Incenp	C2	42	190	22.1053	00007
Incenp	C2	44	204	21.5686	00008
Incenp	C2	45	181	24.8619	00009
Plk1	D2	93	145	64.1379	00001
Plk1	D2	73	119	61.3445	00002
Plk1	D2	51	83	61.4458	00003
Plk1	D2	69	93	74.1935	00004
Plk1	D2	85	117	72.6496	00005
Plk1	D2	156	205	76.0976	00006
Plk1	D2	121	160	75.625	00007
Plk1	D2	102	146	69.863	00008
Plk1	D2	98	146	67.1233	00009
Incenp	E2	53	281	18.8612	00001
Incenp	E2	34	216	15.7407	00002
Incenp	E2	25	126	19.8413	00003
Incenp	E2	33	203	16.2562	00004
Incenp	E2	38	252	15.0794	00005
Incenp	E2	50	292	17.1233	00006
Incenp	E2	48	284	16.9014	00007
Incenp	E2	48	254	18.8976	00008
Incenp	E2	47	242	19.4215	00009
NC	G2	22	241	9.12863	00001
NC	G2	29	177	16.3842	00002
NC	G2	8	143	5.59441	00003
NC	G2	14	136	10.2941	00004
NC	G2	15	202	7.42574	00005
NC	G2	23	255	9.01961	00006
NC	G2	42	236	17.7966	00007
NC	G2	17	230	7.3913	00008
NC	G2	16	196	8.16327	00009
Plk1	B3	133	201	66.1692	00001
Plk1	B3	110	174	63.2184	00002
Plk1	B3	74	107	69.1589	00003
Plk1	B3	67	97	69.0722	00004
Plk1	B3	84	191	43.9791	00005
Plk1	B3	124	192	64.5833	00006
Plk1	B3	146	206	70.8738	00007
Plk1	B3	107	161	66.4596	00008
Plk1	B3	125	191	65.445	00009
Kif11	C3	86	170	50.5882	00001
Kif11	C3	103	182	56.5934	00002
Kif11	C3	83	153	54.2484	00003
Kif11	C3	86	172	50	00004
Kif11	C3	84	190	44.2105	00005
Kif11	C3	122	223	54.7085	00006
Kif11	C3	176	285	61.7544	00007
Kif11	C3	124	230	53.913	00008
Kif11	C3	93	193	48.1865	00009
NC	D3	19	365	5.20548	00001
NC	D3	14	212	6.60377	00002
NC	D3	23	222	10.3604	00003
NC	D3	15	140	10.7143	00004
NC	D3	19	222	8.55856	00005
NC	D3	17	323	5.26316	00006
NC	D3	28	380	7.36842	00007
NC	D3	25	281	8.8968	00008
NC	D3	19	234	8.11966	00009
Kif11	E3	135	257	52.5292	00001
Kif11	E3	78	151	51.6556	00002
Kif11	E3	60	105	57.1429	00003
Kif11	E3	53	92	57.6087	00004
Kif11	E3	89	169	52.6627	00005
Kif11	E3	147	255	57.6471	00006
Kif11	E3	103	222	46.3964	00007
Kif11	E3	103	178	57.8652	00008
Kif11	E3	100	173	57.8035	00009
Plk1	F3	109	175	62.2857	00001
Plk1	F3	99	149	66.443	00002
Plk1	F3	64	93	68.8172	00003
Plk1	F3	67	112	59.8214	00004
Plk1	F3	91	148	61.4865	00005
Plk1	F3	99	148	66.8919	00006
Plk1	F3	91	154	59.0909	00007
Plk1	F3	112	176	63.6364	00008
Plk1	F3	92	167	55.0898	00009
Kif11	G3	133	246	54.065	00001
Kif11	G3	131	236	55.5085	00002
Kif11	G3	92	165	55.7576	00003
Kif11	G3	93	178	52.2472	00004
Kif11	G3	85	227	37.4449	00005
Kif11	G3	149	296	50.3378	00006
Kif11	G3	130	227	57.2687	00007
Kif11	G3	153	263	58.1749	00008
Kif11	G3	126	226	55.7522	00009
Incenp	C4	44	265	16.6038	00001
Incenp	C4	44	210	20.9524	00002
Incenp	C4	29	187	15.508	00003
Incenp	C4	25	159	15.7233	00004
Incenp	C4	46	269	17.1004	00005
Incenp	C4	53	280	18.9286	00006
Incenp	C4	54	264	20.4545	00007
Incenp	C4	44	259	16.9884	00008
Incenp	C4	38	176	21.5909	00009
Plk1	D4	122	198	61.6162	00001
Plk1	D4	101	151	66.8874	00002
Plk1	D4	88	137	64.2336	00003
Plk1	D4	104	171	60.8187	00004
Plk1	D4	79	179	44.1341	00005
Plk1	D4	134	185	72.4324	00006
Plk1	D4	140	200	70	00007
Plk1	D4	127	198	64.1414	00008
Plk1	D4	118	196	60.2041	00009
NC	F4	27	269	10.0372	00001
NC	F4	21	270	7.77778	00002
NC	F4	17	194	8.76289	00003
NC	F4	23	245	9.38776	00004
NC	F4	13	245	5.30612	00005
NC	F4	34	327	10.3976	00006
NC	F4	32	349	9.16905	00007
NC	F4	21	319	6.58307	00008
NC	F4	35	298	11.745	00009
Kif11	B5	123	207	59.4203	00001
Kif11	B5	90	204	44.1176	00002
Kif11	B5	75	163	46.0123	00003
Kif11	B5	97	162	59.8765	00004
Kif11	B5	97	209	46.4115	00005
Kif11	B5	134	231	58.0087	00006
Kif11	B5	102	196	52.0408	00007
Kif11	B5	117	241	48.5477	00008
Kif11	B5	123	189	65.0794	00009
Plk1	C5	150	256	58.5938	00001
Plk1	C5	124	174	71.2644	00002
Plk1	C5	85	176	48.2955	00003
Plk1	C5	78	168	46.4286	00004
Plk1	C5	103	240	42.9167	00005
Plk1	C5	134	249	53.8153	00006
Plk1	C5	131	254	51.5748	00007
Plk1	C5	137	259	52.8958	00008
Plk1	C5	128	227	56.3877	00009
Kif11	D5	143	205	69.7561	00001
Kif11	D5	125	204	61.2745	00002
Kif11	D5	84	117	71.7949	00003
Kif11	D5	93	134	69.403	00004
Kif11	D5	121	197	61.4213	00005
Kif11	D5	105	167	62.8743	00006
Kif11	D5	157	210	74.7619	00007
Kif11	D5	153	229	66.8122	00008
Kif11	D5	120	176	68.1818	00009
Incenp	E5	47	220	21.3636	00001
Incenp	E5	54	215	25.1163	00002
Incenp	E5	27	164	16.4634	00003
Incenp	E5	33	188	17.5532	00004
Incenp	E5	41	239	17.1548	00005
Incenp	E5	42	253	16.6008	00006
Incenp	E5	42	267	15.7303	00007
Incenp	E5	40	262	15.2672	00008
Incenp	E5	41	229	17.9039	00009
Kif11	F5	152	247	61.5385	00001
Kif11	F5	106	205	51.7073	00002
Kif11	F5	89	195	45.641	00003
Kif11	F5	88	180	48.8889	00004
Kif11	F5	109	258	42.2481	00005
Kif11	F5	140	243	57.6132	00006
Kif11	F5	137	260	52.6923	00007
Kif11	F5	155	241	64.3154	00008
Kif11	F5	95	183	51.9126	00009
Incenp	G5	50	323	15.4799	00001
Incenp	G5	42	239	17.5732	00002
Incenp	G5	38	177	21.4689	00003
Incenp	G5	19	212	8.96226	00004
Incenp	G5	18	258	6.97674	00005
Incenp	G5	39	303	12.8713	00006
Incenp	G5	53	266	19.9248	00007
Incenp	G5	38	259	14.6718	00008
Incenp	G5	36	271	13.2841	00009
Incenp	B6	37	227	16.2996	00001
Incenp	B6	34	219	15.5251	00002
Incenp	B6	22	129	17.0543	00003
Incenp	B6	25	161	15.528	00004
Incenp	B6	35	213	16.4319	00005
Incenp	B6	43	233	18.4549	00006
Incenp	B6	46	190	24.2105	00007
Incenp	B6	41	214	19.1589	00008
Incenp	B6	43	191	22.5131	00009
NC	C6	28	358	7.82123	00001
NC	C6	24	318	7.54717	00002
NC	C6	21	253	8.3004	00003
NC	C6	17	256	6.64062	00004
NC	C6	24	272	8.82353	00005
NC	C6	29	331	8.76133	00006
NC	C6	30	337	8.90208	00007
NC	C6	32	334	9.58084	00008
NC	C6	19	293	6.48464	00009
Plk1	D6	91	168	54.1667	00001
Plk1	D6	104	151	68.8742	00002
Plk1	D6	64	103	62.1359	00003
Plk1	D6	114	173	65.896	00004
Plk1	D6	134	214	62.6168	00005
Plk1	D6	131	183	71.5847	00006
Plk1	D6	114	171	66.6667	00007
Plk1	D6	142	209	67.9426	00008
Plk1	D6	110	169	65.0888	00009
NC	F6	33	396	8.33333	00001
NC	F6	29	259	11.1969	00002
NC	F6	18	230	7.82609	00003
NC	F6	21	252	8.33333	00004
NC	F6	33	310	10.6452	00005
NC	F6	24	378	6.34921	00006
NC	F6	28	341	8.21114	00007
NC	F6	23	331	6.94864	00008
NC	F6	30	345	8.69565	00009

## Sheet: replica 3
		Number of cells	Number of cells/	Percents of cells	Image position
siRNA	Well	showing spindle	image	with spindle	in well
		phenotype/image		phenotype/ image
NC	B2	13	152	8.55263	00001
NC	B2	17	79	21.519	00002
NC	B2	7	69	10.1449	00003
NC	B2	16	85	18.8235	00004
NC	B2	5	87	4.16667	00005
NC	B2	12	120	8.63309	00006
NC	B2	26	139	21.4876	00007
NC	B2	26	121	38.806	00008
NC	B2	12	67	17.9104	00009
Incenp	C2	30	170	17.6471	00001
Incenp	C2	20	162	12.3457	00002
Incenp	C2	21	85	24.7059	00003
Incenp	C2	20	109	18.3486	00004
Incenp	C2	18	151	11.9205	00005
Incenp	C2	31	155	20	00006
Incenp	C2	34	139	24.4604	00007
Incenp	C2	32	145	22.069	00008
Incenp	C2	19	90	21.1111	00009
Plk1	D2	125	200	62.5	00001
Plk1	D2	40	81	49.3827	00002
Plk1	D2	43	62	69.3548	00003
Plk1	D2	51	77	66.2338	00004
Plk1	D2	58	112	51.7857	00005
Plk1	D2	94	205	45.8537	00006
Plk1	D2	128	180	71.1111	00007
Plk1	D2	81	106	76.4151	00008
Plk1	D2	30	62	48.3871	00009
Incenp	E2	30	135	22.2222	00001
Incenp	E2	26	129	20.155	00002
Incenp	E2	13	63	20.6349	00003
Incenp	E2	27	96	28.125	00004
Incenp	E2	18	93	19.3548	00005
Incenp	E2	24	117	20.5128	00006
Incenp	E2	12	95	12.6316	00007
Incenp	E2	33	131	25.1908	00008
Incenp	E2	19	61	31.1475	00009
NC	G2	19	144	13.1944	00001
NC	G2	8	124	6.45161	00002
NC	G2	17	92	18.4783	00003
NC	G2	12	108	11.1111	00004
NC	G2	14	93	15.0538	00005
NC	G2	9	117	7.69231	00006
NC	G2	15	103	14.5631	00007
NC	G2	32	149	21.4765	00008
NC	G2	19	95	20	00009
Plk1	B3	92	151	60.9272	00001
Plk1	B3	49	88	55.6818	00002
Plk1	B3	74	108	68.5185	00003
Plk1	B3	74	124	59.6774	00004
Plk1	B3	65	103	63.1068	00005
Plk1	B3	84	143	58.7413	00006
Plk1	B3	184	254	72.4409	00007
Plk1	B3	144	212	67.9245	00008
Plk1	B3	95	123	77.2358	00009
Kif11	C3	83	161	51.5528	00001
Kif11	C3	62	104	59.6154	00002
Kif11	C3	39	78	50	00003
Kif11	C3	45	68	66.1765	00004
Kif11	C3	43	77	55.8442	00005
Kif11	C3	70	157	44.586	00006
Kif11	C3	111	193	57.513	00007
Kif11	C3	86	122	70.4918	00008
Kif11	C3	23	48	47.9167	00009
NC	D3	19	129	14.7287	00001
NC	D3	13	122	10.6557	00002
NC	D3	3	62	4.83871	00003
NC	D3	11	94	11.7021	00004
NC	D3	9	99	9.09091	00005
NC	D3	10	143	6.99301	00006
NC	D3	21	172	12.2093	00007
NC	D3	25	132	18.9394	00008
NC	D3	13	84	15.4762	00009
Kif11	E3	87	156	55.7692	00001
Kif11	E3	91	168	54.1667	00002
Kif11	E3	61	114	53.5088	00003
Kif11	E3	66	143	46.1538	00004
Kif11	E3	44	119	36.9748	00005
Kif11	E3	90	167	53.8922	00006
Kif11	E3	128	193	66.3212	00007
Kif11	E3	85	154	55.1948	00008
Kif11	E3	55	124	44.3548	00009
Plk1	F3	108	138	78.2609	00001
Plk1	F3	94	134	70.1493	00002
Plk1	F3	45	58	77.5862	00003
Plk1	F3	28	54	51.8519	00004
Plk1	F3	96	125	76.8	00005
Plk1	F3	112	136	82.3529	00006
Plk1	F3	128	164	78.0488	00007
Plk1	F3	132	160	82.5	00008
Plk1	F3	67	94	71.2766	00009
Kif11	G3	109	172	63.3721	00001
Kif11	G3	85	133	63.9098	00002
Kif11	G3	47	80	58.75	00003
Kif11	G3	62	88	70.4545	00004
Kif11	G3	47	71	66.1972	00005
Kif11	G3	87	142	61.2676	00006
Kif11	G3	75	111	67.5676	00007
Kif11	G3	80	113	70.7965	00008
Kif11	G3	51	88	57.9545	00009
Incenp	C4	21	61	34.4262	00001
Incenp	C4	15	64	23.4375	00002
Incenp	C4	9	62	14.5161	00003
Incenp	C4	26	85	30.5882	00004
Incenp	C4	10	43	23.2558	00005
Incenp	C4	7	60	11.6667	00006
Incenp	C4	20	62	32.2581	00007
Incenp	C4	30	74	40.5405	00008
Incenp	C4	16	53	30.1887	00009
Plk1	D4	122	182	67.033	00001
Plk1	D4	110	144	76.3889	00002
Plk1	D4	45	74	60.8108	00003
Plk1	D4	65	97	67.0103	00004
Plk1	D4	110	131	83.9695	00005
Plk1	D4	146	166	87.9518	00006
Plk1	D4	130	153	84.9673	00007
Plk1	D4	153	189	80.9524	00008
Plk1	D4	74	92	80.4348	00009
NC	F4	27	178	15.1685	00001
NC	F4	15	158	9.49367	00002
NC	F4	12	109	11.0092	00003
NC	F4	8	91	8.79121	00004
NC	F4	13	142	9.15493	00005
NC	F4	13	155	8.3871	00006
NC	F4	24	179	13.4078	00007
NC	F4	26	169	15.3846	00008
NC	F4	12	97	12.3711	00009
Kif11	B5	116	194	59.7938	00001
Kif11	B5	67	125	53.6	00002
Kif11	B5	56	95	58.9474	00003
Kif11	B5	73	115	63.4783	00004
Kif11	B5	42	122	34.4262	00005
Kif11	B5	90	156	57.6923	00006
Kif11	B5	101	151	66.8874	00007
Kif11	B5	120	197	60.9137	00008
Kif11	B5	99	158	62.6582	00009
Plk1	C5	140	201	69.6517	00001
Plk1	C5	99	141	70.2128	00002
Plk1	C5	58	82	70.7317	00003
Plk1	C5	55	88	62.5	00004
Plk1	C5	87	117	74.359	00005
Plk1	C5	154	181	85.0829	00006
Plk1	C5	111	153	72.549	00007
Plk1	C5	118	153	77.1242	00008
Plk1	C5	61	85	71.7647	00009
Kif11	D5	117	205	57.0732	00001
Kif11	D5	78	188	41.4894	00002
Kif11	D5	73	110	66.3636	00003
Kif11	D5	83	150	55.3333	00004
Kif11	D5	87	182	47.8022	00005
Kif11	D5	95	155	61.2903	00006
Kif11	D5	126	216	58.3333	00007
Kif11	D5	105	210	50	00008
Kif11	D5	99	158	62.6582	00009
Incenp	E5	22	156	14.1026	00001
Incenp	E5	30	132	22.7273	00002
Incenp	E5	25	100	25	00003
Incenp	E5	22	110	20	00004
Incenp	E5	14	142	9.85915	00005
Incenp	E5	25	159	15.7233	00006
Incenp	E5	30	133	22.5564	00007
Incenp	E5	17	147	11.5646	00008
Incenp	E5	30	92	32.6087	00009
Kif11	F5	115	226	50.885	00001
Kif11	F5	80	175	45.7143	00002
Kif11	F5	64	118	54.2373	00003
Kif11	F5	87	146	59.589	00004
Kif11	F5	91	211	43.128	00005
Kif11	F5	91	177	51.4124	00006
Kif11	F5	151	257	58.7549	00007
Kif11	F5	145	267	54.3071	00008
Kif11	F5	102	152	67.1053	00009
Incenp	G5	30	175	17.1429	00001
Incenp	G5	20	158	12.6582	00002
Incenp	G5	25	121	20.6612	00003
Incenp	G5	12	122	9.83607	00004
Incenp	G5	22	149	14.7651	00005
Incenp	G5	21	177	11.8644	00006
Incenp	G5	38	168	22.619	00007
Incenp	G5	31	117	26.4957	00008
Incenp	G5	23	97	23.7113	00009
Incenp	B6	38	153	24.8366	00001
Incenp	B6	35	156	22.4359	00002
Incenp	B6	16	105	15.2381	00003
Incenp	B6	9	88	10.2273	00004
Incenp	B6	23	132	17.4242	00005
Incenp	B6	21	163	12.8834	00006
Incenp	B6	35	151	23.1788	00007
Incenp	B6	28	143	19.5804	00008
Incenp	B6	37	138	26.8116	00009
NC	C6	26	179	14.5251	00001
NC	C6	23	188	12.234	00002
NC	C6	10	141	7.0922	00003
NC	C6	3	111	2.7027	00004
NC	C6	11	138	7.97101	00005
NC	C6	14	210	6.66667	00006
NC	C6	25	186	13.4409	00007
NC	C6	16	164	9.7561	00008
NC	C6	15	121	12.3967	00009
Plk1	D6	97	178	54.4944	00001
Plk1	D6	98	156	62.8205	00002
Plk1	D6	43	72	59.7222	00003
Plk1	D6	63	103	61.165	00004
Plk1	D6	100	166	60.241	00005
Plk1	D6	132	204	64.7059	00006
Plk1	D6	160	220	72.7273	00007
Plk1	D6	121	178	67.9775	00008
Plk1	D6	100	131	76.3359	00009
NC	F6	25	213	11.7371	00001
NC	F6	13	194	6.70103	00002
NC	F6	16	165	9.69697	00003
NC	F6	17	121	14.0496	00004
NC	F6	10	195	5.12821	00005
NC	F6	19	207	9.17874	00006
NC	F6	23	218	10.5505	00007
NC	F6	27	180	15	00008
NC	F6	24	162	14.8148	00009
