# Supplementary material for: Comparison of Cell Arrays and Multi-Well Plates in Microscopy-Based Screening
Source: High Throughput. 2018 May 15;7(2):13. doi: 10.3390/ht7020013 (PMC6023461; doi:10.3390/ht7020013)
Supplement: Supplementary file 1 [file high-throughput-07-00013-s001.zip › Table 4S_cytokinesis phenotypes on 384-well platesB.xlsx]

## Sheet: replica I
Table 4S. Cell with the cytokinesis phenotype on 384-well plates. The data are shown on a level
of individual images/ per well (e.g., rows 10-18 show data collected by 9 images
taken in well B2). All three replicas are shown in the separate sheets.
		Number of cells	Number of cells/	Percents of cells	Image position
siRNA	Well	showing cytokinesis	image	with cytokinesis	in well
		phenotype/image		phenotype/ image
NC	B2	28	371	7.54717	00001
NC	B2	29	702	4.13105	00002
NC	B2	23	530	4.33962	00003
NC	B2	16	184	8.69565	00004
NC	B2	19	248	7.66129	00005
NC	B2	16	204	7.84314	00006
NC	B2	6	157	3.82166	00007
NC	B2	21	231	9.09091	00008
NC	B2	15	210	7.14286	00009
Incenp	C2	112	253	44.2688	00001
Incenp	C2	96	186	51.6129	00002
Incenp	C2	81	174	46.5517	00003
Incenp	C2	51	120	42.5	00004
Incenp	C2	66	187	35.2941	00005
Incenp	C2	52	125	41.6	00006
Incenp	C2	42	149	28.1879	00007
Incenp	C2	76	167	45.509	00008
Incenp	C2	49	154	31.8182	00009
Plk1	D2	18	198	9.09091	00001
Plk1	D2	4	64	6.25	00002
Plk1	D2	4	73	5.47945	00003
Plk1	D2	2	36	5.55556	00004
Plk1	D2	4	64	6.25	00005
Plk1	D2	9	177	5.08475	00006
Plk1	D2	10	163	6.13497	00007
Plk1	D2	8	92	8.69565	00008
Plk1	D2	11	105	10.4762	00009
Incenp	E2	72	117	61.5385	00001
Incenp	E2	78	89	87.6404	00002
Incenp	E2	40	87	45.977	00003
Incenp	E2	30	47	63.8298	00004
Incenp	E2	45	64	70.3125	00005
Incenp	E2	60	77	77.9221	00006
Incenp	E2	60	90	66.6667	00007
Incenp	E2	62	77	80.5195	00008
Incenp	E2	56	84	66.6667	00009
NC	G2	20	360	5.55556	00001
NC	G2	19	382	4.97382	00002
NC	G2	24	298	8.05369	00003
NC	G2	8	229	3.49345	00004
NC	G2	17	247	6.88259	00005
NC	G2	25	380	6.57895	00006
NC	G2	19	278	6.83453	00007
NC	G2	30	318	9.43396	00008
NC	G2	21	295	7.11864	00009
Plk1	B3	2	154	1.2987	00001
Plk1	B3	5	97	5.15464	00002
Plk1	B3	7	79	8.86076	00003
Plk1	B3	9	109	8.25688	00004
Plk1	B3	18	95	18.9474	00005
Plk1	B3	11	161	6.8323	00006
Plk1	B3	9	141	6.38298	00007
Plk1	B3	13	116	11.2069	00008
Plk1	B3	4	132	3.0303	00009
Kif11	C3	24	200	12	00001
Kif11	C3	11	134	8.20896	00002
Kif11	C3	6	122	4.91803	00003
Kif11	C3	9	82	10.9756	00004
Kif11	C3	7	39	17.9487	00005
Kif11	C3	9	132	6.81818	00006
Kif11	C3	9	171	5.26316	00007
Kif11	C3	13	162	8.02469	00008
Kif11	C3	9	155	5.80645	00009
NC	D3	29	311	9.32476	00001
NC	D3	34	274	12.4088	00002
NC	D3	19	223	8.52018	00003
NC	D3	17	163	10.4294	00004
NC	D3	15	191	7.8534	00005
NC	D3	13	275	4.72727	00006
NC	D3	15	259	5.79151	00007
NC	D3	14	255	5.4902	00008
NC	D3	16	207	7.72947	00009
Kif11	E3	21	167	12.5749	00001
Kif11	E3	9	103	8.73786	00002
Kif11	E3	5	63	7.93651	00003
Kif11	E3	9	57	15.7895	00004
Kif11	E3	9	94	9.57447	00005
Kif11	E3	16	165	9.69697	00006
Kif11	E3	12	138	8.69565	00007
Kif11	E3	12	112	10.7143	00008
Kif11	E3	18	106	16.9811	00009
Plk1	F3	13	178	7.30337	00001
Plk1	F3	5	89	5.61798	00002
Plk1	F3	10	74	13.5135	00003
Plk1	F3	3	45	6.66667	00004
Plk1	F3	7	136	5.14706	00005
Plk1	F3	13	179	7.26257	00006
Plk1	F3	11	169	6.50888	00007
Plk1	F3	8	133	6.01504	00008
Plk1	F3	8	185	4.32432	00009
Kif11	G3	15	187	8.02139	00001
Kif11	G3	14	145	9.65517	00002
Kif11	G3	6	132	4.54545	00003
Kif11	G3	9	143	6.29371	00004
Kif11	G3	10	244	4.09836	00005
Kif11	G3	22	240	9.16667	00006
Kif11	G3	18	178	10.1124	00007
Kif11	G3	17	154	11.039	00008
Kif11	G3	18	176	10.2273	00009
Incenp	C4	74	209	35.4067	00001
Incenp	C4	99	221	44.7964	00002
Incenp	C4	57	141	40.4255	00003
Incenp	C4	57	116	49.1379	00004
Incenp	C4	57	147	38.7755	00005
Incenp	C4	88	201	43.7811	00006
Incenp	C4	76	196	38.7755	00007
Incenp	C4	64	165	38.7879	00008
Incenp	C4	57	162	35.1852	00009
Plk1	D4	11	139	7.91367	00001
Plk1	D4	11	91	12.0879	00002
Plk1	D4	2	36	5.55556	00003
Plk1	D4	2	23	8.69565	00004
Plk1	D4	9	101	8.91089	00005
Plk1	D4	2	137	1.45985	00006
Plk1	D4	13	140	9.28571	00007
Plk1	D4	9	157	5.73248	00008
Plk1	D4	9	117	7.69231	00009
NC	F4	16	301	5.31561	00001
NC	F4	25	338	7.39645	00002
NC	F4	22	241	9.12863	00003
NC	F4	12	204	5.88235	00004
NC	F4	11	282	3.90071	00005
NC	F4	19	359	5.29248	00006
NC	F4	21	256	8.20312	00007
NC	F4	23	292	7.87671	00008
NC	F4	16	275	5.81818	00009
Kif11	B5	21	222	9.45946	00001
Kif11	B5	16	179	8.93855	00002
Kif11	B5	7	89	7.86517	00003
Kif11	B5	9	106	8.49057	00004
Kif11	B5	10	212	4.71698	00005
Kif11	B5	12	244	4.91803	00006
Kif11	B5	8	147	5.44218	00007
Kif11	B5	18	148	12.1622	00008
Kif11	B5	16	105	15.2381	00009
Plk1	C5	10	160	6.25	00001
Plk1	C5	8	101	7.92079	00002
Plk1	C5	9	52	17.3077	00003
Plk1	C5	2	30	6.66667	00004
Plk1	C5	14	142	9.85915	00005
Plk1	C5	7	114	6.14035	00006
Plk1	C5	10	178	5.61798	00007
Plk1	C5	10	135	7.40741	00008
Plk1	C5	9	119	7.56303	00009
Kif11	D5	21	222	9.45946	00001
Kif11	D5	22	179	12.2905	00002
Kif11	D5	8	89	8.98876	00003
Kif11	D5	7	106	6.60377	00004
Kif11	D5	13	212	6.13208	00005
Kif11	D5	24	244	9.83607	00006
Kif11	D5	16	147	10.8844	00007
Kif11	D5	15	148	10.1351	00008
Kif11	D5	6	105	5.71429	00009
Incenp	E5	101	153	66.0131	00001
Incenp	E5	97	166	58.4337	00002
Incenp	E5	60	99	60.6061	00003
Incenp	E5	45	65	69.2308	00004
Incenp	E5	71	126	56.3492	00005
Incenp	E5	92	126	73.0159	00006
Incenp	E5	56	86	65.1163	00007
Incenp	E5	68	116	58.6207	00008
Incenp	E5	74	118	62.7119	00009
Kif11	F5	21	224	9.375	00001
Kif11	F5	9	184	4.8913	00002
Kif11	F5	5	119	4.20168	00003
Kif11	F5	15	146	10.274	00004
Kif11	F5	20	224	8.92857	00005
Kif11	F5	22	188	11.7021	00006
Kif11	F5	12	138	8.69565	00007
Kif11	F5	15	191	7.8534	00008
Kif11	F5	16	180	8.88889	00009
Incenp	G5	119	299	39.7993	00001
Incenp	G5	96	244	39.3443	00002
Incenp	G5	88	226	38.9381	00003
Incenp	G5	46	139	33.0935	00004
Incenp	G5	69	273	25.2747	00005
Incenp	G5	92	215	42.7907	00006
Incenp	G5	82	229	35.8079	00007
Incenp	G5	89	209	42.5837	00008
Incenp	G5	84	232	36.2069	00009
Incenp	B6	98	244	40.1639	00001
Incenp	B6	83	223	37.2197	00002
Incenp	B6	67	162	41.358	00003
Incenp	B6	39	250	15.6	00004
Incenp	B6	33	328	10.061	00005
Incenp	B6	81	237	34.1772	00006
Incenp	B6	90	208	43.2692	00007
Incenp	B6	93	234	39.7436	00008
Incenp	B6	82	188	43.617	00009
NC	C6	32	410	7.80488	00001
NC	C6	26	333	7.80781	00002
NC	C6	14	254	5.51181	00003
NC	C6	13	207	6.28019	00004
NC	C6	14	235	5.95745	00005
NC	C6	12	298	4.02685	00006
NC	C6	15	268	5.59701	00007
NC	C6	20	363	5.50964	00008
NC	C6	19	327	5.8104	00009
Plk1	D6	11	144	7.63889	00001
Plk1	D6	6	116	5.17241	00002
Plk1	D6	5	70	7.14286	00003
Plk1	D6	3	82	3.65854	00004
Plk1	D6	12	162	7.40741	00005
Plk1	D6	11	147	7.48299	00006
Plk1	D6	13	149	8.72483	00007
Plk1	D6	13	153	8.49673	00008
Plk1	D6	10	147	6.80272	00009
NC	F6	26	423	6.14657	00001
NC	F6	19	398	4.77387	00002
NC	F6	17	304	5.59211	00003
NC	F6	8	207	3.86473	00004
NC	F6	7	242	2.89256	00005
NC	F6	18	353	5.09915	00006
NC	F6	16	298	5.36913	00007
NC	F6	22	312	7.05128	00008
NC	F6	17	324	5.24691	00009

## Sheet: replica II
		Number of cells	Number of cells/	Percents of cells	Image position
siRNA	Well	showing cytokinesis	image	with cytokinesis	in well
		phenotype/image		phenotype/ image
NC	B2	21	335	6.26866	00001
NC	B2	10	283	3.53357	00002
NC	B2	8	202	3.9604	00003
NC	B2	3	225	1.33333	00004
NC	B2	7	278	2.51799	00005
NC	B2	17	352	4.82955	00006
NC	B2	15	306	4.90196	00007
NC	B2	9	305	2.95082	00008
NC	B2	8	308	2.5974	00009
Incenp	C2	47	194	24.2268	00001
Incenp	C2	32	191	16.7539	00002
Incenp	C2	32	150	21.3333	00003
Incenp	C2	47	181	25.9669	00004
Incenp	C2	36	186	19.3548	00005
Incenp	C2	60	171	35.0877	00006
Incenp	C2	46	190	24.2105	00007
Incenp	C2	56	204	27.451	00008
Incenp	C2	34	181	18.7845	00009
Plk1	D2	18	145	12.4138	00001
Plk1	D2	18	119	15.1261	00002
Plk1	D2	7	83	8.43373	00003
Plk1	D2	9	93	9.67742	00004
Plk1	D2	19	117	16.2393	00005
Plk1	D2	29	205	14.1463	00006
Plk1	D2	34	160	21.25	00007
Plk1	D2	13	146	8.90411	00008
Plk1	D2	18	146	12.3288	00009
Incenp	E2	56	281	19.9288	00001
Incenp	E2	31	216	14.3519	00002
Incenp	E2	23	126	18.254	00003
Incenp	E2	49	203	24.1379	00004
Incenp	E2	50	252	19.8413	00005
Incenp	E2	70	292	23.9726	00006
Incenp	E2	81	284	28.5211	00007
Incenp	E2	67	254	26.378	00008
Incenp	E2	60	242	24.7934	00009
NC	G2	25	241	10.3734	00001
NC	G2	10	177	5.64972	00002
NC	G2	8	143	5.59441	00003
NC	G2	4	136	2.94118	00004
NC	G2	9	202	4.45545	00005
NC	G2	22	255	8.62745	00006
NC	G2	20	236	8.47458	00007
NC	G2	13	230	5.65217	00008
NC	G2	7	196	3.57143	00009
Plk1	B3	20	201	9.95025	00001
Plk1	B3	15	174	8.62069	00002
Plk1	B3	11	107	10.2804	00003
Plk1	B3	8	97	8.24742	00004
Plk1	B3	14	191	7.32984	00005
Plk1	B3	26	192	13.5417	00006
Plk1	B3	24	206	11.6505	00007
Plk1	B3	16	161	9.93789	00008
Plk1	B3	19	191	9.94764	00009
Kif11	C3	5	170	2.94118	00001
Kif11	C3	15	182	8.24176	00002
Kif11	C3	7	153	4.57516	00003
Kif11	C3	10	172	5.81395	00004
Kif11	C3	6	190	3.15789	00005
Kif11	C3	10	223	4.4843	00006
Kif11	C3	27	285	9.47368	00007
Kif11	C3	16	230	6.95652	00008
Kif11	C3	10	193	5.18135	00009
NC	D3	11	365	3.0137	00001
NC	D3	11	212	5.18868	00002
NC	D3	5	222	2.25225	00003
NC	D3	10	140	7.14286	00004
NC	D3	16	222	7.20721	00005
NC	D3	17	323	5.26316	00006
NC	D3	11	380	2.89474	00007
NC	D3	13	281	4.62633	00008
NC	D3	12	234	5.12821	00009
Kif11	E3	13	257	5.05837	00001
Kif11	E3	6	151	3.97351	00002
Kif11	E3	5	105	4.7619	00003
Kif11	E3	2	92	2.17391	00004
Kif11	E3	9	169	5.32544	00005
Kif11	E3	24	255	9.41176	00006
Kif11	E3	8	222	3.6036	00007
Kif11	E3	8	178	4.49438	00008
Kif11	E3	6	173	3.46821	00009
Plk1	F3	10	175	5.71429	00001
Plk1	F3	14	149	9.39597	00002
Plk1	F3	5	93	5.37634	00003
Plk1	F3	7	112	6.25	00004
Plk1	F3	14	148	9.45946	00005
Plk1	F3	8	148	5.40541	00006
Plk1	F3	10	154	6.49351	00007
Plk1	F3	21	176	11.9318	00008
Plk1	F3	15	167	8.98204	00009
Kif11	G3	20	246	8.13008	00001
Kif11	G3	9	236	3.81356	00002
Kif11	G3	7	165	4.24242	00003
Kif11	G3	6	178	3.37079	00004
Kif11	G3	7	227	3.0837	00005
Kif11	G3	26	296	8.78378	00006
Kif11	G3	9	227	3.96476	00007
Kif11	G3	8	263	3.04183	00008
Kif11	G3	8	226	3.53982	00009
Incenp	C4	65	265	24.5283	00001
Incenp	C4	39	210	18.5714	00002
Incenp	C4	35	187	18.7166	00003
Incenp	C4	42	159	26.4151	00004
Incenp	C4	49	269	18.2156	00005
Incenp	C4	47	280	16.7857	00006
Incenp	C4	57	264	21.5909	00007
Incenp	C4	65	259	25.0965	00008
Incenp	C4	36	176	20.4545	00009
Plk1	D4	25	198	12.6263	00001
Plk1	D4	13	151	8.60927	00002
Plk1	D4	15	137	10.9489	00003
Plk1	D4	10	171	5.84795	00004
Plk1	D4	15	179	8.37989	00005
Plk1	D4	12	185	6.48649	00006
Plk1	D4	18	200	9	00007
Plk1	D4	25	198	12.6263	00008
Plk1	D4	17	196	8.67347	00009
NC	F4	26	269	9.66543	00001
NC	F4	14	270	5.18519	00002
NC	F4	7	194	3.60825	00003
NC	F4	8	245	3.26531	00004
NC	F4	11	245	4.4898	00005
NC	F4	16	327	4.89297	00006
NC	F4	24	349	6.87679	00007
NC	F4	19	319	5.95611	00008
NC	F4	10	298	3.3557	00009
Kif11	B5	13	207	6.28019	00001
Kif11	B5	8	204	3.92157	00002
Kif11	B5	5	163	3.06748	00003
Kif11	B5	12	162	7.40741	00004
Kif11	B5	15	209	7.17703	00005
Kif11	B5	22	231	9.52381	00006
Kif11	B5	11	196	5.61224	00007
Kif11	B5	12	241	4.97925	00008
Kif11	B5	12	189	6.34921	00009
Plk1	C5	17	256	6.64062	00001
Plk1	C5	7	174	4.02299	00002
Plk1	C5	11	176	6.25	00003
Plk1	C5	7	168	4.16667	00004
Plk1	C5	11	240	4.58333	00005
Plk1	C5	15	249	6.0241	00006
Plk1	C5	13	254	5.11811	00007
Plk1	C5	13	259	5.01931	00008
Plk1	C5	25	227	11.0132	00009
Kif11	D5	28	205	13.6585	00001
Kif11	D5	21	204	10.2941	00002
Kif11	D5	14	117	11.9658	00003
Kif11	D5	15	134	11.194	00004
Kif11	D5	22	197	11.1675	00005
Kif11	D5	16	167	9.58084	00006
Kif11	D5	24	210	11.4286	00007
Kif11	D5	24	229	10.4803	00008
Kif11	D5	17	176	9.65909	00009
Incenp	E5	59	220	26.8182	00001
Incenp	E5	42	215	19.5349	00002
Incenp	E5	33	164	20.122	00003
Incenp	E5	26	188	13.8298	00004
Incenp	E5	11	239	4.60251	00005
Incenp	E5	54	253	21.3439	00006
Incenp	E5	69	267	25.8427	00007
Incenp	E5	49	262	18.7023	00008
Incenp	E5	64	229	27.9476	00009
Kif11	F5	17	247	6.88259	00001
Kif11	F5	12	205	5.85366	00002
Kif11	F5	6	195	3.07692	00003
Kif11	F5	4	180	2.22222	00004
Kif11	F5	18	258	6.97674	00005
Kif11	F5	19	243	7.81893	00006
Kif11	F5	13	260	5	00007
Kif11	F5	15	241	6.22407	00008
Kif11	F5	9	183	4.91803	00009
Incenp	G5	44	323	13.6223	00001
Incenp	G5	46	239	19.2469	00002
Incenp	G5	27	177	15.2542	00003
Incenp	G5	48	212	22.6415	00004
Incenp	G5	49	258	18.9922	00005
Incenp	G5	42	303	13.8614	00006
Incenp	G5	70	266	26.3158	00007
Incenp	G5	51	259	19.6911	00008
Incenp	G5	46	271	16.9742	00009
Incenp	B6	43	227	18.9427	00001
Incenp	B6	52	219	23.7443	00002
Incenp	B6	43	129	33.3333	00003
Incenp	B6	41	161	25.4658	00004
Incenp	B6	40	213	18.7793	00005
Incenp	B6	63	233	27.0386	00006
Incenp	B6	47	190	24.7368	00007
Incenp	B6	55	214	25.7009	00008
Incenp	B6	49	191	25.6545	00009
NC	C6	20	358	5.58659	00001
NC	C6	8	318	2.51572	00002
NC	C6	10	253	3.95257	00003
NC	C6	6	256	2.34375	00004
NC	C6	18	272	6.61765	00005
NC	C6	13	331	3.92749	00006
NC	C6	18	337	5.34125	00007
NC	C6	16	334	4.79042	00008
NC	C6	17	293	5.80205	00009
Plk1	D6	14	168	8.33333	00001
Plk1	D6	10	151	6.62252	00002
Plk1	D6	12	103	11.6505	00003
Plk1	D6	15	173	8.67052	00004
Plk1	D6	17	214	7.94393	00005
Plk1	D6	22	183	12.0219	00006
Plk1	D6	20	171	11.6959	00007
Plk1	D6	22	209	10.5263	00008
Plk1	D6	24	169	14.2012	00009
NC	F6	19	396	4.79798	00001
NC	F6	15	259	5.79151	00002
NC	F6	3	230	1.30435	00003
NC	F6	12	252	4.7619	00004
NC	F6	12	310	3.87097	00005
NC	F6	18	378	4.7619	00006
NC	F6	15	341	4.39883	00007
NC	F6	17	331	5.13595	00008
NC	F6	14	345	4.05797	00009

## Sheet: replica III
		Number of cells	Number of cells/	Percents of cells	Image position
siRNA	Well	showing cytokinesis	image	with cytokinesis	in well
		phenotype/image		phenotype/ image
NC	B2	16	152	10.5263	00001
NC	B2	5	79	6.32911	00002
NC	B2	6	69	8.69565	00003
NC	B2	9	85	10.5882	00004
NC	B2	13	87	14.9425	00005
NC	B2	25	120	20.8333	00006
NC	B2	32	139	23.0216	00007
NC	B2	31	121	25.6198	00008
NC	B2	10	67	14.9254	00009
Incenp	C2	71	170	41.7647	00001
Incenp	C2	40	162	24.6914	00002
Incenp	C2	22	85	25.8824	00003
Incenp	C2	17	109	15.5963	00004
Incenp	C2	32	151	21.1921	00005
Incenp	C2	43	155	27.7419	00006
Incenp	C2	45	139	32.3741	00007
Incenp	C2	45	145	31.0345	00008
Incenp	C2	29	90	32.2222	00009
Plk1	D2	26	200	13	00001
Plk1	D2	9	81	11.1111	00002
Plk1	D2	7	62	11.2903	00003
Plk1	D2	11	77	14.2857	00004
Plk1	D2	18	112	16.0714	00005
Plk1	D2	31	205	15.122	00006
Plk1	D2	36	180	20	00007
Plk1	D2	24	106	22.6415	00008
Plk1	D2	7	62	11.2903	00009
Incenp	E2	49	135	36.2963	00001
Incenp	E2	45	129	34.8837	00002
Incenp	E2	15	63	23.8095	00003
Incenp	E2	25	96	26.0417	00004
Incenp	E2	31	93	33.3333	00005
Incenp	E2	62	117	52.9915	00006
Incenp	E2	56	95	58.9474	00007
Incenp	E2	38	131	29.0076	00008
Incenp	E2	28	61	45.9016	00009
NC	G2	18	144	12.5	00001
NC	G2	10	124	8.06452	00002
NC	G2	8	92	8.69565	00003
NC	G2	7	108	6.48148	00004
NC	G2	9	93	9.67742	00005
NC	G2	11	117	9.40171	00006
NC	G2	33	103	32.0388	00007
NC	G2	30	149	20.1342	00008
NC	G2	18	95	18.9474	00009
Plk1	B3	18	151	11.9205	00001
Plk1	B3	15	88	17.0455	00002
Plk1	B3	15	108	13.8889	00003
Plk1	B3	14	124	11.2903	00004
Plk1	B3	12	103	11.6505	00005
Plk1	B3	22	143	15.3846	00006
Plk1	B3	41	254	16.1417	00007
Plk1	B3	40	212	18.8679	00008
Plk1	B3	21	123	17.0732	00009
Kif11	C3	6	161	3.72671	00001
Kif11	C3	6	104	5.76923	00002
Kif11	C3	4	78	5.12821	00003
Kif11	C3	4	68	5.88235	00004
Kif11	C3	2	77	2.5974	00005
Kif11	C3	6	157	3.82166	00006
Kif11	C3	17	193	8.80829	00007
Kif11	C3	16	122	13.1148	00008
Kif11	C3	5	48	10.4167	00009
NC	D3	22	129	17.0543	00001
NC	D3	6	122	4.91803	00002
NC	D3	10	62	16.129	00003
NC	D3	8	94	8.51064	00004
NC	D3	13	99	13.1313	00005
NC	D3	9	143	6.29371	00006
NC	D3	33	172	19.186	00007
NC	D3	25	132	18.9394	00008
NC	D3	21	84	25	00009
Kif11	E3	18	156	11.5385	00001
Kif11	E3	8	168	4.7619	00002
Kif11	E3	4	114	3.50877	00003
Kif11	E3	8	143	5.59441	00004
Kif11	E3	5	119	4.20168	00005
Kif11	E3	17	167	10.1796	00006
Kif11	E3	21	193	10.8808	00007
Kif11	E3	14	154	9.09091	00008
Kif11	E3	15	124	12.0968	00009
Plk1	F3	22	138	15.942	00001
Plk1	F3	15	134	11.194	00002
Plk1	F3	3	58	5.17241	00003
Plk1	F3	4	54	7.40741	00004
Plk1	F3	22	125	17.6	00005
Plk1	F3	23	136	16.9118	00006
Plk1	F3	27	164	16.4634	00007
Plk1	F3	28	160	17.5	00008
Plk1	F3	10	94	10.6383	00009
Kif11	G3	22	172	12.7907	00001
Kif11	G3	13	133	9.77444	00002
Kif11	G3	5	80	6.25	00003
Kif11	G3	9	88	10.2273	00004
Kif11	G3	14	71	19.7183	00005
Kif11	G3	20	142	14.0845	00006
Kif11	G3	15	111	13.5135	00007
Kif11	G3	15	113	13.2743	00008
Kif11	G3	19	88	21.5909	00009
Incenp	C4	44	61	72.1311	00001
Incenp	C4	31	64	48.4375	00002
Incenp	C4	17	62	27.4194	00003
Incenp	C4	21	85	24.7059	00004
Incenp	C4	19	43	44.186	00005
Incenp	C4	55	60	91.6667	00006
Incenp	C4	57	62	91.9355	00007
Incenp	C4	61	74	82.4324	00008
Incenp	C4	37	53	69.8113	00009
Plk1	D4	28	182	15.3846	00001
Plk1	D4	26	144	18.0556	00002
Plk1	D4	5	74	6.75676	00003
Plk1	D4	9	97	9.27835	00004
Plk1	D4	17	131	12.9771	00005
Plk1	D4	27	166	16.2651	00006
Plk1	D4	28	153	18.3007	00007
Plk1	D4	34	189	17.9894	00008
Plk1	D4	19	92	20.6522	00009
NC	F4	18	178	10.1124	00001
NC	F4	15	158	9.49367	00002
NC	F4	10	109	9.17431	00003
NC	F4	4	91	4.3956	00004
NC	F4	12	142	8.4507	00005
NC	F4	15	155	9.67742	00006
NC	F4	23	179	12.8492	00007
NC	F4	28	169	16.568	00008
NC	F4	24	97	24.7423	00009
Kif11	B5	13	194	6.70103	00001
Kif11	B5	7	125	5.6	00002
Kif11	B5	8	95	8.42105	00003
Kif11	B5	8	115	6.95652	00004
Kif11	B5	4	122	3.27869	00005
Kif11	B5	24	156	15.3846	00006
Kif11	B5	13	151	8.60927	00007
Kif11	B5	13	197	6.59898	00008
Kif11	B5	18	158	11.3924	00009
Plk1	C5	29	201	14.4279	00001
Plk1	C5	27	141	19.1489	00002
Plk1	C5	14	82	17.0732	00003
Plk1	C5	11	88	12.5	00004
Plk1	C5	18	117	15.3846	00005
Plk1	C5	26	181	14.3646	00006
Plk1	C5	33	153	21.5686	00007
Plk1	C5	21	153	13.7255	00008
Plk1	C5	15	85	17.6471	00009
Kif11	D5	10	205	4.87805	00001
Kif11	D5	14	188	7.44681	00002
Kif11	D5	1	110	0.909091	00003
Kif11	D5	7	150	4.66667	00004
Kif11	D5	6	182	3.2967	00005
Kif11	D5	11	155	7.09677	00006
Kif11	D5	26	216	12.037	00007
Kif11	D5	17	210	8.09524	00008
Kif11	D5	16	158	10.1266	00009
Incenp	E5	54	156	34.6154	00001
Incenp	E5	52	132	39.3939	00002
Incenp	E5	27	100	27	00003
Incenp	E5	27	110	24.5455	00004
Incenp	E5	42	142	29.5775	00005
Incenp	E5	45	159	28.3019	00006
Incenp	E5	60	133	45.1128	00007
Incenp	E5	46	147	31.2925	00008
Incenp	E5	34	92	36.9565	00009
Kif11	F5	19	226	8.40708	00001
Kif11	F5	9	175	5.14286	00002
Kif11	F5	5	118	4.23729	00003
Kif11	F5	10	146	6.84932	00004
Kif11	F5	19	211	9.00474	00005
Kif11	F5	16	177	9.03955	00006
Kif11	F5	22	257	8.56031	00007
Kif11	F5	22	267	8.2397	00008
Kif11	F5	11	152	7.23684	00009
Incenp	G5	52	175	29.7143	00001
Incenp	G5	35	158	22.1519	00002
Incenp	G5	12	121	9.91736	00003
Incenp	G5	15	122	12.2951	00004
Incenp	G5	31	149	20.8054	00005
Incenp	G5	65	177	36.7232	00006
Incenp	G5	66	168	39.2857	00007
Incenp	G5	62	117	52.9915	00008
Incenp	G5	37	97	38.1443	00009
Incenp	B6	56	153	36.6013	00001
Incenp	B6	47	156	30.1282	00002
Incenp	B6	25	105	23.8095	00003
Incenp	B6	32	88	36.3636	00004
Incenp	B6	41	132	31.0606	00005
Incenp	B6	61	163	37.4233	00006
Incenp	B6	57	151	37.7483	00007
Incenp	B6	70	143	48.951	00008
Incenp	B6	50	138	36.2319	00009
NC	C6	20	179	11.1732	00001
NC	C6	14	188	7.44681	00002
NC	C6	14	141	9.92908	00003
NC	C6	4	111	3.6036	00004
NC	C6	10	138	7.24638	00005
NC	C6	23	210	10.9524	00006
NC	C6	30	186	16.129	00007
NC	C6	24	164	14.6341	00008
NC	C6	17	121	14.0496	00009
Plk1	D6	19	178	10.6742	00001
Plk1	D6	16	156	10.2564	00002
Plk1	D6	8	72	11.1111	00003
Plk1	D6	11	103	10.6796	00004
Plk1	D6	15	166	9.03614	00005
Plk1	D6	27	204	13.2353	00006
Plk1	D6	25	220	11.3636	00007
Plk1	D6	27	178	15.1685	00008
Plk1	D6	18	131	13.7405	00009
NC	F6	26	213	12.2066	00001
NC	F6	12	194	6.18557	00002
NC	F6	10	165	6.06061	00003
NC	F6	8	121	6.61157	00004
NC	F6	11	195	5.64103	00005
NC	F6	14	207	6.76329	00006
NC	F6	35	218	16.055	00007
NC	F6	21	180	11.6667	00008
NC	F6	25	162	15.4321	00009
