# Supplementary material for: Comparison of Cell Arrays and Multi-Well Plates in Microscopy-Based Screening
Source: High Throughput. 2018 May 15;7(2):13. doi: 10.3390/ht7020013 (PMC6023461; doi:10.3390/ht7020013)
Supplement: Supplementary file 1 [file high-throughput-07-00013-s001.zip › Table 5S_EGF assay on arrays.xlsx]

## Sheet: Sheet1
Table 5S. EGF assay on cell arrays. Spot numbers are shown in the rows 22 and 40 and their distribution on the arrays
in the picture nearby. Orange slots indicate the position of the numbered spots with the respective siRNAs
and x in the green background indicate positions of spots without siRNAs. The average of EGF specific fluorescence
and cell numbers on every spot with siRNAs are shown in the columns B to F. All three replicas are shown
and indicated as exp1, exp2 or exp3.
							Average intensity/
siRNA	Average intensity/ spot						experiment
EGFR_1_exp1	60.4167	73.494	69.3548	74.026	52.7778		66.0138				x	x	x	x	x	x	x	x
EGFR_1_exp2	74.6032	63.0435	58.0645	65.8915	64.1975		65.16				x	1	x	x	x	2	x	x
EGFR_1_exp3	54.4304	52.7473	54.9451	53.6842	47.191		52.5996				x	x	x	x	x	x	x	x
EGFR_2_exp1	44.4444	46.789	40.1639	54.2857	57.9545		48.7275				x	x	3	x	x	x	x	x
EGFR_2_exp2	57.6577	58.6957	68.6275	51.5152	62.8571		59.8706				x	x	x	x	x	x	x	x
EGFR_2_exp3	52.6316	70.0935	43.3071	57.1429	44.7917		53.5933				x	x	x	x	x	x	x	x
EGFR_3_exp1	71.7391	54	71.4286	58.3333	68.4685		64.7939				x	4	x	x	x	x	5	x
EGFR_3_exp2	70.9677	77.6699	74.7573	76.5766	72.6415		74.5226				x	x	x	x	x	x	x	x
EGFR_3_exp3	59.2593	65.7143	66.2791	55.7377	61.9469		61.7874
NC_exp1	7.69231	7.57576	16.4706	9.30233	9.23077		10.0543
NC_exp2	10.2041	12.6126	10.7438	12.1739	4.54545		10.056
NC_exp3	4.7619	1.11111	5.40541	2.46914	8.42105		4.43372
Spot number	1	2	3	4	5
							Average cell/		Total cell/
siRNA	Cell/ spot						experiment		experiment
EGFR_1_exp1	96	83	62	77	72		78		390
EGFR_1_exp2	126	92	124	129	81		110.4		552
EGFR_1_exp3	79	91	91	95	89		89		445
EGFR_2_exp1	135	109	122	105	88		111.8		559
EGFR_2_exp2	111	92	102	66	70		88.2		441
EGFR_2_exp3	95	107	127	84	96		101.8		509
EGFR_3_exp1	46	50	56	60	111		64.6		323
EGFR_3_exp2	93	103	103	111	106		103.2		516
EGFR_3_exp3	81	70	86	122	113		94.4		472
NC_exp1	65	66	85	86	65		73.4		367
NC_exp2	98	111	121	115	110		111		555
NC_exp3	84	90	111	81	95		92.2		461
Spot number	1	2	3	4	5
