# Supplementary material for: Comparison of Cell Arrays and Multi-Well Plates in Microscopy-Based Screening
Source: High Throughput. 2018 May 15;7(2):13. doi: 10.3390/ht7020013 (PMC6023461; doi:10.3390/ht7020013)
Supplement: Supplementary file 1 [file high-throughput-07-00013-s001.zip › Table 6S_EGF assay on 96 well plates.xlsx]

## Sheet: Sheet1
Table 6S. EGF assay on 96-well plates. Data are shown on a level of 25 individual images that are listed in the rows 21 and 39. Average EGF-specific fluorescence intensity
and number of cells per image are shown in the columns B to Z. All three replicas are shown and indicated as exp1, exp 2 and exp 3.
																										Average intensity/
siRNA	Average intensity/ image																									well
EGFR_1_exp1	81.4159	89.7727	83	75.4386	74	95.2381	83.5052	90.7692	73.6264		93.2773	76.6234	79.1209	73.5294	82.2034	82.3529	66.0377	65.5172	82.716	88.6076	56.0748	74.6988	65.3333	75.9615	92.5532	79.2239
EGFR_1_exp2	46.6667	54.023	56.6667	42.268	69.3069	51.6484	36.8421	53.0435	28.0374	32.8358	56.0748	25.8427	20.6897	41.2371	36	60.241	10.3896	23.622	36.9048	32.6316	47.4138	44.7619	42.5743	44.2105	43.1193	41.4821
EGFR_1_exp3		66.9903	51.5873		50.7353	57.5472	43	56.5657	52.3438	42.1687	56.962	44.8529	22.8571	28.4553	53.5714	66.6667	24.7863	23.2558	42.8571		65.625	39.2593	23.4375	42.8571	58.4615	46.1292
EGFR_2_exp1	41.6667	60	69.4444	65.1685	37.931	89.3939	76.2295	52.5773	52.6786	70.9677	71.2766	67.7686	55.6701	73.3333	71.25	70.5128	73	60.7143	66.2651	64.6465	75	70.6422	66.6667	56.25	67.5	65.0622
EGFR_2_exp2	70.297	71.5517	70.5882	89.3939	79.798	64.8438	64.7059	53.3333	54.1176	66.055	81.4286	63.2184	44.9541	56.9767	57.7982	65.8537	73.6264	61.2903	46.7391	56.3218	78.6408	71.5909	74.1379	73.4177	66.2921	66.2789
EGFR_2_exp3	64.7059	72.3404	74.3243	73.9726	83.0508	67.1642	73.4043	66.6667	82.6087	71.0526	62.7273	45.6311	57.3171	62.6506	78.7879	82.0896	50.8064	58.7629	63.2911	65.6863	88.8889	62	63.1068	77.4775	58.6207	68.2854
EGFR_3_exp1	62	86.5979	96.8085	90.9091	64.4444	87.5	85.4545	61.4679	88.4615	81.8182	82.5	67.0213	63.3929	73.7374	93.5897	91.2088	63.6364	77.381	80	87.2093	92.381	83.1579	71.9101	75.2809	90.9091	79.9511
EGFR_3_exp2	77.1739	68.4685	83.3333	77.8947	67.4242	68.2692	81.4159	66.2921	52.1739	56.1404	70.1031	52.6882	40.566	53.4483	47.619	64.0777	55.2381	55.0459	42.4779	63.8889	73.8636	75	64.0449	60.177	56.6372	62.9385
EGFR_3_exp3	75.3623	62	76.9231	75.3521	89.1667	77.0833	74.3119	62.5	78.8461	85.5932	61.4754	69.697	59.6154	57.377	65.7658	84.8	69.7479	65.3846	62.1622	76.6667	90.6542	78.0488	73.6364	74.3802	81.25	73.112
NC_exp1	7.46269	4.0404	4.38596	9.09091	1.55039	10	13.7931	18.2609	4.46429	10.5882	17.5926	3.80952	23.8938	7.27273	12.3596	10.4167	16.3265	15.7143	4.81928	7.95455	8.33333	26.3158	2.35294	7.35294	5.71429	10.1546
NC_exp2	3.78788	10.6796	11.6505	12.0968	11.1111	6.86275	6.60377	9.6	16.9118	5.97015	4.62963	10.1852	14.2857	16.9643	9.16031	4.41176	9.57447	16.9643	7.89474	12.381	9.82143	11.3402	9.47368	12.1739	15.2941	10.3932
NC_exp3	1.85185	12.5	10	10.7438	14.7368	7.47664	12.7119	14.2857	2.85714	15.9292	8.73786	7.07071	7.77778	16.5049	10.0719	10.4651	10.7143	13.8614	8.18182	16.2602	12.844	8.13954	4.9505	8.41122	1.5873	9.94686
Position of image in well	1	2	3	4	5	6	7	8	9	10	11	12	13	14	15	16	17	18	19	20	21	22	23	24	25
																										Average cell numbers/	Total cell numbers/
siRNA	Cell numbers/ image																									well	well
EGFR_1_exp1	113	88	100	114	100	84	97	65	91	98	119	77	91	102	118	85	106	87	81	79	107	83	75	104	94	94.32	2358
EGFR_1_exp2	105	87	120	97	101	91	95	115	107	134	107	89	116	97	100	83	77	127	84	95	116	105	101	95	109	102.12	2553
EGFR_1_exp3
EGFR_2_exp1	60	125	108	89	87	66	122	97	112	93	94	121	97	90	80	78	100	112	83	99	84	109	99	80	80	94.6	2365
EGFR_2_exp2	101	116	119	66	99	128	119	105	85	109	70	87	109	86	109	82	91	93	92	87	103	88	58	79	89	94.8	2370
EGFR_2_exp3
EGFR_3_exp1	100	97	94	99	90	96	110	109	104	88	80	94	112	99	78	91	88	84	85	86	105	95	89	89	88	94	2350
EGFR_3_exp2	92	111	108	95	132	104	113	89	92	114	97	93	106	116	105	103	105	109	113	108	88	104	89	113	113	104.48	2612
EGFR_3_exp3
NC_exp1	134	99	114	121	129	90	116	115	112	85	108	105	113	110	89	96	98	70	83	88	96	95	85	68	105	100.96	2524
NC_exp2	132	103	103	124	144	102	106	125	136	134	108	108	119	112	131	136	94	112	114	105	112	97	95	115	85	114.08	2852
NC_exp3
Position of image in well	1	2	3	4	5	6	7	8	9	10	11	12	13	14	15	16	17	18	19	20	21	22	23	24	25
